# Supplementary material for: Intraoperative Near-Infrared Spectroscopy Monitoring of Renal Allograft Reperfusion in Kidney Transplant Recipients: A Feasibility and Proof-of-Concept Study
Source: J Clin Med. 2021 Sep 22;10(19):4292. doi: 10.3390/jcm10194292 (PMC8509741; doi:10.3390/jcm10194292)
Supplement: Supplementary file 1 [file jcm-10-04292-s001.zip]

Archive with 1 entries (1 files):
- jcm-1373790-supplementary.pdf
